# Supplementary material for: Legume-specific recruitment of rhizobia by hyphae of arbuscular mycorrhizal fungi
Source: ISME J. 2025 May 21;19(1):wraf100. doi: 10.1093/ismejo/wraf100 (PMC12145873; doi:10.1093/ismejo/wraf100)
Supplement: Supplemental_dataset_wraf100 [file supplemental_dataset_wraf100.xlsx]

## Sheet: Supplemental table 1
Supplemental table 1. LC-MS/MS analysis of flavonoids: Integrated peak areas. LC-MS/MS analysis of the liquid medium from the hyphal compartment (HC) of M. truncatula and G. max associated with or without R. irregularis in the root compartment (RC). Six replicates per treatment were included, with the exception of the RCG.max/HC+R.irregularis treatment, which had four replicates. A list of 11,749…
id	m/z	Rt (min)	RCG.max/HC+R.irregularis_1	RCG.max/HC+R.irregularis_2	RCG.max/HC+R.irregularis_3	RCG.max/HC+R.irregularis_4	RCM.truncatula/HC+R.irregularis_1	RCM.truncatula/HC+R.irregularis_2	RCM.truncatula/HC+R.irregularis_3	RCM.truncatula/HC+R.irregularis_4	RCM.truncatula/HC+R.irregularis_5	RCM.truncatula/HC+R.irregularis_6	RCG.max/HC–R.irregularis_1	RCG.max/HC–R.irregularis_2	RCG.max/HC–R.irregularis_3	RCG.max/HC–R.irregularis_4	RCG.max/HC–R.irregularis_5	RCG.max/HC–R.irregularis_6	RCM.truncatula/HC–R.irregularis_1	RCM.truncatula/HC–R.irregularis_2	RCM.truncatula/HC–R.irregularis_3	RCM.truncatula/HC–R.irregularis_4	RCM.truncatula/HC–R.irregularis_5	RCM.truncatula/HC–R.irregularis_6		only in G. max with hyphae
15.85_253.0500m/z	253.05	15.85	255	1522	2571	128	190	111	84	48	131	13	0	0	0	0	0	0	0	0	0	0	0	0		only in M. truncatula with hyphae
12.93_253.0501m/z	253.05	12.926	2572	12193	1301	967	0	0	0	0	0	0	1	5	0	0	0	0	0	0	4	0	0	0
13.85_253.0501m/z	253.05	13.848	440	491	2105	2074	0	0	0	0	0	0	1	0	0	0	0	0	0	0	3	0	0	0
15.14_255.0656m/z	255.066	15.142	0	0	0	0	1203	384	1000	1827	2491	854	0	0	0	0	0	0	0	0	0	0	0	0
18.09_267.0657m/z	267.066	18.094	2	7	0	0	4526	4035	7630	6698	38983	46581	5	0	0	0	0	0	0	0	2	0	0	0
9.82_271.0606m/z	271.061	9.8159	1	0	2	2	731	164	630	1143	1489	886	0	0	0	0	0	0	0	0	0	0	0	0
11.03_271.0607m/z	271.061	11.034	20	24	201	74	146	97	208	276	309	87	0	0	0	0	0	0	0	0	0	0	0	0
18.40_273.0756m/z	273.076	18.401	0	0	0	0	664	380	187	41	237	4	0	0	0	0	0	0	0	0	0	0	0	0
19.72_279.2038m/z	279.204	19.72	1205	1000	843	976	962	1121	965	1008	1042	861	652	1856	1867	1517	1448	1294	2297	1612	1607	2138	1878	1830
16.77_285.0762m/z	285.076	16.772	74	73	9	6	2356	1566	772	213	659	6	13	0	0	0	0	0	0	0	0	0	0	0
15.93_285.0762m/z	285.076	15.926	31	36	0	0	1531	738	376	103	509	11	0	0	0	0	0	0	0	0	0	0	0	0
17.91_287.0910m/z	287.091	17.912	0	0	7	10	769	532	522	383	668	73	0	0	0	0	0	0	0	0	0	0	0	0
16.63_287.0910m/z	287.091	16.633	0	0	0	0	1489	870	303	88	351	0	0	0	0	0	0	0	0	0	0	0	0	0
22.44_287.0911m/z	287.091	22.443	0	0	0	0	1745	711	253	56	505	0	0	0	0	0	0	0	0	0	0	0	0	0
17.98_299.0548m/z	299.055	17.976	793	1180	817	221	0	0	0	0	0	0	0	0	0	0	0	0	0	0	0	0	0	0
20.12_299.0556m/z	299.056	20.123	0	0	3	0	1442	1305	2050	1417	2047	831	0	0	0	0	0	0	0	0	0	0	0	0
14.25_301.0712m/z	301.071	14.247	81	82	115	114	2264	1781	2660	1847	3369	1104	190	38	81	54	0	26	100	140	42	38	26	0
17.31_301.0712m/z	301.071	17.31	1	1	0	1	2584	1529	1609	637	1596	379	1	0	2	0	0	0	0	0	0	0	1	0
12.55_317.0660m/z	317.066	12.554	0	1	1	0	735	261	838	1450	2171	1224	0	0	0	0	0	0	0	0	0	0	0	0
17.42_329.0660m/z	329.066	17.42	0	0	0	0	3782	3050	3942	2430	4659	1465	0	0	0	0	0	0	0	0	0	0	0	0
18.39_329.0661m/z	329.066	18.39	0	0	0	0	3737	3314	3275	1156	2291	143	0	1	1	0	0	0	1	1	1	2	0	0
19.66_353.1382m/z	353.138	19.659	328	1691	21195	128	0	0	0	0	0	0	0	0	0	0	0	0	0	0	0	0	0	0
34.51_365.1355m/z	365.135	34.508	41	110	25	30	92	82	46	54	20	87	33	881	1570	671	2177	1593	1465	687	970	1511	1599	2062
17.30_385.1281m/z	385.128	17.303	185	183	2009	1418	0	3	0	0	0	0	1	0	0	0	0	0	0	0	0	1	0	0
7.94_405.1680m/z	405.168	7.9383	59	67	206	268	227	319	165	77	77	20	0	0	0	0	0	0	0	0	0	0	0	0
7.48_413.1478m/z	413.148	7.4766	90	98	198	222	10	0	0	0	0	0	0	0	1	0	0	0	5	9	0	0	0	0
10.09_417.1180m/z	417.118	10.088	112	699	208	168	0	0	0	0	0	0	0	0	0	0	0	0	0	0	0	0	0	0
12.00_419.0977m/z	419.098	12.004	565	592	942	903	54	94	48	14	13	5	61	110	82	162	0	32	104	220	130	69	34	0
9.10_421.1647m/z	421.165	9.1007	371	458	395	435	3588	440	1794	4962	7211	5960	0	0	0	0	25	0	0	0	0	0	0	0
15.81_431.1336m/z	431.134	15.813	9	11	5	4	1075	1019	800	451	2104	3151	273	0	0	48	0	0	0	0	0	0	0	0
16.87_431.1809m/z	431.181	16.868	974	974	448	540	0	0	0	0	8	4	23	0	0	0	0	0	0	0	0	0	0	0
9.90_433.1134m/z	433.113	9.8984	20	22	0	0	2282	1540	1490	2024	3205	2550	0	0	0	0	0	0	0	0	0	0	0	0
12.57_437.1415m/z	437.142	12.571	13483	15272	8256	9130	3	0	1	1	0	0	118	193	130	187	26	53	168	258	234	126	62	33
11.32_437.1420m/z	437.142	11.32	571	700	336	457	1	0	3	3	4	8	3	0	0	0	0	0	0	2	0	0	0	0
10.22_437.2354m/z	437.235	10.219	48894	64419	47271	88834	53751	49741	51498	51396	80362	63783	18835	21494	47291	25006	16423	18215	22822	73757	21010	25049	23061	26930
12.35_449.1085m/z	449.108	12.355	929	991	2171	2065	50	80	52	30	34	40	21	32	21	51	0	6	28	70	39	18	7	0
6.07_465.1046m/z	465.105	6.0738	285	302	3070	3234	7	21	3	0	9	5	0	0	0	0	0	0	0	0	0	0	0	0
15.94_475.1243m/z	475.124	15.94	9	28	33	30	937	937	656	297	1266	2026	0	0	0	0	0	0	1	0	0	0	0	0
9.42_501.1035m/z	501.103	9.417	431	1152	2790	1961	18	1	5	21	39	20	0	0	0	0	0	0	0	0	0	0	0	0
12.83_503.1183m/z	503.118	12.826	4574	21292	1995	1612	0	0	0	0	1	1	0	0	0	0	0	0	0	0	0	0	0	0
13.74_503.1185m/z	503.118	13.743	1059	1299	4315	4686	2	0	2	3	78	140	0	0	0	0	0	0	0	0	0	0	0	0
12.08_503.1185m/z	503.118	12.075	145	900	75	75	0	0	0	0	0	0	0	0	0	0	0	0	0	0	0	0	0	0
11.19_523.1447m/z	523.145	11.191	678	1238	432	497	19	5	2	13	57	54	0	0	0	0	0	0	0	0	0	0	0	0
11.12_579.1724m/z	579.172	11.116	151	255	2433	2294	19	16	18	17	40	18	1	0	11	3	0	1	1	38	1	2	3	0
12.82_593.1508m/z	593.151	12.823	0	1	19	30	2417	1319	1975	2606	5894	5256	13	0	0	0	0	0	0	0	0	0	0	0
9.20_595.1659m/z	595.166	9.2041	9	10	0	0	1198	1248	584	634	1324	1213	0	0	0	0	0	0	0	0	0	0	0	0
12.75_595.1684m/z	595.168	12.752	718	796	209	214	981	461	517	965	2387	2327	0	0	0	0	0	0	0	0	0	0	0	0
3.83_637.1080m/z	637.108	3.8311	340	358	249	279	77	0	26	77	126	91	0	0	0	0	0	0	0	0	0	0	0	0
3.76_653.1029m/z	653.103	3.7554	392	398	709	800	196	0	78	177	293	230	0	0	0	0	0	0	0	0	0	0	0	0
6.41_659.2395m/z	659.24	6.4105	4471	4703	2140	2214	0	0	0	0	0	0	0	30	20	53	0	0	26	69	43	13	0	0
6.51_659.2400m/z	659.24	6.507	1152	1663	3479	2910	5	3	3	7	44	50	0	0	0	0	0	0	0	0	0	0	0	0
11.69_725.1930m/z	725.193	11.688	1	3	6	7	1171	581	762	1144	2217	1707	0	0	0	0	0	0	0	0	0	0	0	0
6.50_727.2151m/z	727.215	6.5001	1755	1835	2110	2211	178	19	62	185	280	145	2	17	8	39	0	0	12	44	22	5	0	0
17.64_971.4839m/z	971.484	17.64	802	829	2471	2439	77	50	27	51	89	51	0	0	0	0	0	0	0	0	0	0	0	0
1.19_1007.2851m/z	1007.29	1.1899	351	344	269	417	24573	4427	15856	13221	16191	11842	0	12	2	2	0	0	9	3	4	2	0	0
3.43_1231.3287m/z	1231.33	3.4322	1768	1791	1232	1497	68541	8072	54428	64868	66413	57770	0	0	0	0	0	0	0	0	0	0	0	0

## Sheet: Supplemental table 2
Supplemental table 2. LC-MS/MS analysis of flavonoids: Statistical results. LC-MS/MS analysis of the liquid medium from the hyphal compartment (HC) of M. truncatula and G. max associated with or without R. irregularis in the root compartment (RC). Six replicates per treatment were included, with the exception of the RCG.max/HC+R.irregularis treatment, which had four replicates. A list of 11,749 f…
id	m/z	Rt (min)	ANOVA p-value	Bonferroni adjusted p-value
				A:B	A:C	A:D	B:C	B:D	C:D		A	RCG.max/HC+R.irregularis
15.85_253.0500m/z	253.05	15.85	5.3707e-11	0.0042378	6.5192e-10	1.1901e-09	2.6789e-08	5.446e-08	1		B	RCM.truncatula/HC+R.irregularis
12.93_253.0501m/z	253.05	12.926	2.4013e-11	5.402e-11	1.4886e-10	2.1398e-10	1	1	1		C	RCG.max/HC–R.irregularis
13.85_253.0501m/z	253.05	13.848	6.9598e-13	1.9566e-12	2.8353e-12	8.3361e-12	1	1	1		D	RCM.truncatula/HC–R.irregularis
15.14_255.0656m/z	255.066	15.142	7.0726e-18	3.0714e-16	1	1	4.8868e-17	1.051e-16	1
18.09_267.0657m/z	267.066	18.094	5.1517e-12	4.7445e-10	1	1	2.6287e-11	4.7244e-11	1		only in G. max with hyphae
9.82_271.0606m/z	271.061	9.8159	3.6402e-15	1.2907e-12	0.013397	0.017842	1.4044e-14	3.0914e-14	1		only in M. truncatula with hyphae
11.03_271.0607m/z	271.061	11.034	4.5815e-13	0.020724	9.7976e-10	1.7841e-09	4.5772e-12	9.921e-12	1
18.40_273.0756m/z	273.076	18.401	2.2704e-08	7.6732e-07	1	1	1.4721e-07	1.4721e-07	1
19.72_279.2038m/z	279.204	19.72	0.0005201	1	0.30659	0.0030318	0.16662	0.00088907	0.16762
16.77_285.0762m/z	285.076	16.772	2.2751e-06	0.05967	0.019162	0.0083728	1.1122e-05	7.2487e-06	1
15.93_285.0762m/z	285.076	15.926	1.1265e-06	0.0016304	0.14249	0.17238	2.6608e-06	5.0403e-06	1
17.91_287.0910m/z	287.091	17.912	2.0909e-11	2.6992e-08	0.060877	0.060877	8.6767e-11	8.6767e-11	1
16.63_287.0910m/z	287.091	16.633	7.1929e-06	0.00013834	1	1	3.5061e-05	3.5061e-05	1
22.44_287.0911m/z	287.091	22.443	9.8832e-06	0.00018187	1	1	4.7261e-05	4.7261e-05	1
17.98_299.0548m/z	299.055	17.976	2.61e-18	1.3753e-17	1.2869e-17	1.2869e-17	1	1	1
20.12_299.0556m/z	299.056	20.123	7.105e-17	6.6298e-15	0.59035	0.66436	3.743e-16	8.3138e-16	1
14.25_301.0712m/z	301.071	14.247	3.1402e-05	0.0040222	0.69045	1	3.2876e-05	0.00043147	1
17.31_301.0712m/z	301.071	17.31	9.2364e-14	5.4736e-12	1	1	6.7576e-13	8.6386e-13	1
12.55_317.0660m/z	317.066	12.554	1.6028e-16	1.2612e-14	1	1	8.8243e-16	1.9575e-15	1
17.42_329.0660m/z	329.066	17.42	5.081e-22	2.306e-20	1	1	3.4873e-21	7.816e-21	1
18.39_329.0661m/z	329.066	18.39	1.4879e-12	2.2621e-11	1	0.60021	9.9393e-12	4.8727e-11	1
19.66_353.1382m/z	353.138	19.659	1.7163e-10	7.5791e-10	7.5791e-10	7.5791e-10	1	1	1
34.51_365.1355m/z	365.135	34.508	1.0108e-05	1	0.001329	0.00013735	0.0012114	9.7069e-05	1
17.30_385.1281m/z	385.128	17.303	1.0924e-10	4.6578e-10	3.379e-10	8.7059e-10	1	1	1
7.94_405.1680m/z	405.168	7.9383	9.5089e-13	1	2.5759e-10	2.5759e-10	6.0876e-11	6.0876e-11	1
7.48_413.1478m/z	413.148	7.4766	5.1634e-07	2.0519e-06	6.7244e-07	1.1922e-05	1	1	0.92951
10.09_417.1180m/z	417.118	10.088	1.2636e-16	6.3087e-16	6.2906e-16	6.2906e-16	1	1	1
12.00_419.0977m/z	419.098	12.004	0.0059749	0.0070154	0.015127	0.21537	1	0.73424	1
9.10_421.1647m/z	421.165	9.1007	8.3417e-11	0.058021	3.8966e-07	1.7689e-07	1.1197e-09	7.7095e-10	1
15.81_431.1336m/z	431.134	15.813	6.743e-07	0.00043903	1	0.11313	2.0528e-05	5.1844e-07	0.36131
16.87_431.1809m/z	431.181	16.868	1.572e-08	1.4106e-07	1.1508e-07	2.318e-08	1	1	1
9.90_433.1134m/z	433.113	9.8984	2.4274e-11	2.2855e-08	0.030782	0.039932	7.5089e-11	1.6047e-10	1
12.57_437.1415m/z	437.142	12.571	7.1185e-13	2.8742e-13	2.2015e-08	4.4182e-08	6.4888e-09	3.1894e-09	1
11.32_437.1420m/z	437.142	11.32	5.1553e-11	4.3219e-09	1.2205e-10	1.108e-10	0.03003	0.024361	1
10.22_437.2354m/z	437.235	10.219	0.00036229	1	0.0030937	0.027082	0.001705	0.019278	1
12.35_449.1085m/z	449.108	12.355	1.3576e-05	0.00051822	9.5008e-06	0.0001355	0.20936	1	1
6.07_465.1046m/z	465.105	6.0738	8.9299e-10	2.8744e-07	1.5511e-09	2.8158e-09	0.0028495	0.0043924	1
15.94_475.1243m/z	475.124	15.94	1.5734e-15	2.0917e-09	2.0117e-09	7.9362e-09	4.3796e-15	1.4709e-14	1
9.42_501.1035m/z	501.103	9.417	7.2517e-11	2.6909e-07	1.505e-10	2.7702e-10	2.6801e-05	4.8203e-05	1
12.83_503.1183m/z	503.118	12.826	4.0641e-15	3.2519e-14	1.6658e-14	1.5558e-14	1	1	1
13.74_503.1185m/z	503.118	13.743	6.7991e-09	3.4417e-06	1.4642e-08	1.4642e-08	0.0091408	0.0091408	1
12.08_503.1185m/z	503.118	12.075	3.6474e-13	1.736e-12	1.736e-12	1.736e-12	1	1	1
11.19_523.1447m/z	523.145	11.191	9.8533e-12	8.3064e-07	3.8226e-11	3.8226e-11	1.0648e-06	1.0648e-06	1
11.12_579.1724m/z	579.172	11.116	1.4135e-06	0.00096265	1.3362e-06	1.2127e-05	0.0071369	0.10059	1
12.82_593.1508m/z	593.151	12.823	1.4262e-09	7.4905e-07	0.3942	0.11006	7.1695e-09	5.2723e-09	1
9.20_595.1659m/z	595.166	9.2041	2.6046e-13	3.8529e-10	0.012958	0.012958	1.1437e-12	1.1437e-12	1
12.75_595.1684m/z	595.168	12.752	7.5316e-17	0.038061	1.4976e-13	1.4976e-13	2.0576e-15	2.0576e-15	1
3.83_637.1080m/z	637.108	3.8311	1.012e-07	0.037502	6.4081e-07	1.0971e-06	4.907e-05	8.6863e-05	1
3.76_653.1029m/z	653.103	3.7554	1.9763e-07	0.1579	1.7731e-06	2.9917e-06	4.2392e-05	7.5339e-05	1
6.41_659.2395m/z	659.24	6.4105	2.0256e-06	1.0563e-06	4.0795e-05	0.0001751	0.2633	0.050584	1
6.51_659.2400m/z	659.24	6.507	7.7001e-12	1.3144e-08	1.4799e-11	2.7527e-11	1.5662e-05	2.8545e-05	1
11.69_725.1930m/z	725.193	11.688	1.5962e-16	5.407e-13	2.9972e-06	5.0161e-06	4.9288e-16	1.0943e-15	1
6.50_727.2151m/z	727.215	6.5001	1.0898e-05	0.030881	1.5661e-05	0.00010969	0.0043145	0.039861	1
17.64_971.4839m/z	971.484	17.64	2.6608e-17	3.3531e-10	1.579e-16	3.0108e-16	1.6946e-13	3.7164e-13	1
1.19_1007.2851m/z	1007.29	1.1899	4.6203e-12	4.2602e-05	1.5374e-07	1.8954e-06	1.0788e-11	8.6499e-11	1
3.43_1231.3287m/z	1231.33	3.4322	8.1102e-19	1.5744e-08	1.2228e-14	2.318e-14	5.5177e-18	1.2314e-17	1

## Sheet: Supplemental table 3
Supplemental table 3. LC-MS/MS analysis of flavonoids: In silico fragmentation results. LC-MS/MS analysis of the liquid medium from the hyphal compartment (HC) of M. truncatula and G. max associated with or without R. irregularis in the root compartment (RC). Six replicates per treatment were included, with the exception of the RCG.max/HC+R.irregularis treatment, which had four replicates. A list…
id	m/z	Rt (min)	MS-FINDER annotation	Ontology	InChIKey	Pubchem ID		only in G. max with hyphae
15.85_253.0500m/z	253.05	15.85	5,7-Dihydroxyflavone	Flavone	RTIXKCRFFJGDFG-UHFFFAOYSA-N			only in M. truncatula with hyphae
12.93_253.0501m/z	253.05	12.926	5,7-Dihydroxyflavone	Flavone	RTIXKCRFFJGDFG-UHFFFAOYSA-N
13.85_253.0501m/z	253.05	13.848	5,7-Dihydroxyflavone	Flavone	RTIXKCRFFJGDFG-UHFFFAOYSA-N
15.14_255.0656m/z	255.066	15.142	DL-Liquiritigenin	Flavanone	FURUXTVZLHCCNA-UHFFFAOYSA-N	1889
18.09_267.0657m/z	267.066	18.094	Formononetin	Isoflavone derivative	HKQYGTCOTHHOMP-UHFFFAOYSA-N
9.82_271.0606m/z	271.061	9.8159	Naringenin	Flavanone	FTVWIRXFELQLPI-UGPWUYPHNA-N
11.03_271.0607m/z	271.061	11.034	Naringenin	Flavanone	FTVWIRXFELQLPI-UGPWUYPHNA-N
18.40_273.0756m/z	273.076	18.401	Naringenin	Flavanone	FTVWIRXFELQLPI-UGPWUYPHNA-N	439246
19.72_279.2038m/z	279.204	19.72	5,7-dihydroxy-2-(4-hydroxyphenyl)-2,3-dihydro-4H-chromen-4-one	Flavanone	FTVWIRXFELQLPI-CYBMUJFWSA-N
16.77_285.0762m/z	285.076	16.772	Sakuranetin	Flavonoid derivative	DJOJDHGQRNZXQQ-YQTOOIBONA-N
15.93_285.0762m/z	285.076	15.926	Sakuranetin	Flavonoid derivative	DJOJDHGQRNZXQQ-YQTOOIBONA-N
17.91_287.0910m/z	287.091	17.912	Sakuranetin	Flavonoid derivative	DJOJDHGQRNZXQQ-YQTOOIBONA-N
16.63_287.0910m/z	287.091	16.633	Sakuranetin	Flavonoid derivative	DJOJDHGQRNZXQQ-YQTOOIBONA-N	73571
22.44_287.0911m/z	287.091	22.443	Sakuranetin	Flavonoid derivative	DJOJDHGQRNZXQQ-YQTOOIBONA-N	73571
17.98_299.0548m/z	299.055	17.976	Irilone	Isoflavone	NUGRQNBDTZWXTP-UHFFFAOYSA-N	5281779
20.12_299.0556m/z	299.056	20.123	Chrysoeriol	Flavonoid derivative	SCZVLDHREVKTSH-UHFFFAOYSA-N
14.25_301.0712m/z	301.071	14.247	Hesperetin	Flavonoid derivative	AIONOLUJZLIMTK-AWEZNQCLSA-N
17.31_301.0712m/z	301.071	17.31	Hesperetin	Flavonoid derivative	AIONOLUJZLIMTK-AWEZNQCLSA-N
12.55_317.0660m/z	317.066	12.554	Dihydroisorhamnetin	Flavonoid derivative	JWYULKXTGMJKKM-UHFFFAOYNA-N
17.42_329.0660m/z	329.066	17.42	3,7-Dimethylquercetin	Flavonoid derivative	LUJAXSNNYBCFEE-UHFFFAOYSA-N	5280417
18.39_329.0661m/z	329.066	18.39	3,7-Dimethylquercetin	Flavonoid derivative	LUJAXSNNYBCFEE-UHFFFAOYSA-N
19.66_353.1382m/z	353.138	19.659	Erylatissin A	Isoflavone derivative	CEXYMYPXHMUTTJ-UHFFFAOYSA-N	11739635
34.51_365.1355m/z	365.135	34.508	3,6-Dimethoxy-6'',6''-dimethylpyrano[2,3:7,8]flavone	Flavonoid derivative	HIMWSGBRGFKFJN-UHFFFAOYSA-N
17.30_385.1281m/z	385.128	17.303	Kwakhurin hydrate;7,4',6'-Trihydroxy-3'-methoxy-2'-(3-hydroxy-3-methylbutyl)isoflavone	Isoflavone derivative	DZZKNTCXUSMJIR-UHFFFAOYSA-N
7.94_405.1680m/z	405.168	7.9383	Osajin	Flavanone derivative	DCTLJGWMHPGCOS-UHFFFAOYSA-N
7.48_413.1478m/z	413.148	7.4766	2-[(8-methyl-2-oxo-4-phenyl-2H-chromen-7-yl)oxy]-N-[(pyridin-2-yl)methyl]propanamide	Neoflavone	DSDWDNRZNKHQMI-UHFFFAOYSA-N
10.09_417.1180m/z	417.118	10.088	Daidzin	Isoflavone glycoside	KYQZWONCHDNPDP-QNDFHXLGSA-N	107971
12.00_419.0977m/z	419.098	12.004	5,3',5'-Trihydroxy-3,6,7,8,4'-pentamethoxyflavone	Flavonoid derivative	LNCBEMLMMVNPOD-UHFFFAOYSA-N
9.10_421.1647m/z	421.165	9.1007	Mulberrin	Flavone derivative	UWQYBLOHTQWSQD-UHFFFAOYSA-N
15.81_431.1336m/z	431.134	15.813	Ononin	Isoflavone glycoside	MGJLSBDCWOSMHL-UHFFFAOYNA-N
16.87_431.1809m/z	431.181	16.868	3-(2,4-dihydroxyphenyl)-7-hydroxy-6,8-bis(3-methylbut-2-enyl)-2,3-dihydrochromen-4-one	Flavanone derivative	QUBRRXBPXPHDJO-UHFFFAOYSA-N
9.90_433.1134m/z	433.113	9.8984	5-hydroxy-2-(4-hydroxyphenyl)-7-{[3,4,5-trihydroxy-6-(hydroxymethyl)oxan-2-yl]oxy}-3,4-dihydro-2H-1-benzopyran-4-one	Flavonoid glycoside	DLIKSSGEMUFQOK-UHFFFAOYNA-N
12.57_437.1415m/z	437.142	12.571	Phlorizin	Flavonoid glycoside	IOUVKUPGCMBWBT-ZMPNCUQONA-N
11.32_437.1420m/z	437.142	11.32	Phlorizin	Flavonoid glycoside	IOUVKUPGCMBWBT-ZMPNCUQONA-N
10.22_437.2354m/z	437.235	10.219	Kanzonol I	Isoflavone derivative	RVKDAOFCDAPVGX-UHFFFAOYNA-N
12.35_449.1085m/z	449.108	12.355	Astilbin	Flavonoid glycoside	ZROGCCBNZBKLEL-IRNAFEKDNA-N
6.07_465.1046m/z	465.105	6.0738	taxifolin hexoside AN KM	Flavonoid glycoside	FVQOMEDMFUMIMO-UHFFFAOYNA-N
15.94_475.1243m/z	475.124	15.94	Irisolidone 7-O-beta-D-glucoside;Irisolidone 7-O-glucoside;Kakkalidone	Isoflavone glycoside	XKNZYDKRYPYTHS-DITHNNADNA-N
9.42_501.1035m/z	501.103	9.417	6''-O-Malonyldaidzin	Isoflavone glycoside	MTXMHWSVSZKYBT-UHFFFAOYSA-N
12.83_503.1183m/z	503.118	12.826	Isoflavone base + 2O, O-MalonylHex	Isoflavone glycoside	MTXMHWSVSZKYBT-UHFFFAOYSA-N
13.74_503.1185m/z	503.118	13.743	Isoflavone base + 2O, O-MalonylHex	Isoflavone glycoside	MTXMHWSVSZKYBT-UHFFFAOYSA-N
12.08_503.1185m/z	503.118	12.075	6"-O-Malonyldaidzin	Isoflavone glycoside	MTXMHWSVSZKYBT-UHFFFAOYSA-N	14500869
11.19_523.1447m/z	523.145	11.191	Centaurein	Flavonoid glycoside	GGMCFLXPZMBJMV-QOFGLXMFNA-N
11.12_579.1724m/z	579.172	11.116	Naringin	Flavonoid glycoside	DFPMSGMNTNDNHN-ZPHOTFPESA-N
12.82_593.1508m/z	593.151	12.823	2-(3,4-dihydroxyphenyl)-5-hydroxy-7-[(2S,3R,4S,5S,6R)-3,4,5-trihydroxy-6-[[(2R,3R,4R,5R,6S)-3,4,5-trihydroxy-6-methyloxan-2-yl]oxymethyl]oxan-2-yl]oxychromen-4-one	Flavonoid glycoside	MGYBYJXAXUBTQF-FOBVWLSUSA-N
9.20_595.1659m/z	595.166	9.2041	NCGC00385604-02!5,7-dihydroxy-2-(4-hydroxyphenyl)-6,8-bis[3,4,5-trihydroxy-6-(hydroxymethyl)oxan-2-yl]chromen-4-one	Flavonoid glycoside	FIAAVMJLAGNUKW-UHFFFAOYSA-N
12.75_595.1684m/z	595.168	12.752	Biorobin	Flavonoid glycoside	RTATXGUCZHCSNG-UHFFFAOYNA-N
3.83_637.1080m/z	637.108	3.8311	Luteolin 7-O-[beta-D-glucuronosyl-(1->2)-beta-D-glucuronide]	Flavonoid glucuronide	PBBVWJQPAZYQDB-OYBQOXGENA-N
3.76_653.1029m/z	653.103	3.7554	6-({3-[(6-carboxy-3,4,5-trihydroxyoxan-2-yl)oxy]-2-(3,4-dihydroxyphenyl)-5-hydroxy-4-oxo-4H-chromen-7-yl}oxy)-3,4,5-trihydroxyoxane-2-carboxylic acid	Flavonoid glucuronide	RJXRCQLCSPIUMK-UHFFFAOYNA-N
6.41_659.2395m/z	659.24	6.4105	CNP0427778	Flavonoid glucuronide	AVRVUQYZQICBGH-UHFFFAOYSA-N
6.51_659.2400m/z	659.24	6.507	Anhydroicaritin 3-rhamnosyl-(1->2)-rhamnoside	Flavonoid glycoside	TVBJKPLTBPGHDJ-JGPOQXAJNA-N
11.69_725.1930m/z	725.193	11.688	Camelliaside B	Flavonoid glycoside	LLPRITPJQPQXIR-UHFFFAOYNA-N
6.50_727.2151m/z	727.215	6.5001	Viscumneoside V	Flavonoid glycoside	HUBUCUOTSSVULF-CDAIQASQNA-N
17.64_971.4839m/z	971.484	17.64	1-{3'-[1-(5-{13-[(ethylamino)methoxy]-3,11-dihydroxy-15-[2-(methylamino)ethoxy]-6-oxa-10-azapentacyclo[10.6.2.0?,?.0?,??.0??,??]icosa-1,7,9(19),12,14,16(20)-hexaen-4-yl}-2-hydroxy-3-methoxyphenoxy)-3-hydroxypropan-2-yl]-3'-phenyl-[1,1'-bi(cyclohexane)]-1-yl}-2,5-dihydro-1H-pyrrole-2,5-dione	Isoflavone derivative	COUJQYAETUDABD-UHFFFAOYSA-N
1.19_1007.2851m/z	1007.29	1.1899	Alatachalcone	Neoflavone derivative	BGVKMLWXPHVRBN-IZZLOVTANA-N
3.43_1231.3287m/z	1231.33	3.4322	UNPD80839	Flavonoid glycoside	KLBVGAOPTFEZLB-HHJSLATRNA-N
